# Supplementary material for: A Clinico-Genetic Score Incorporating Disease-Free Intervals and Chromosome 8q Copy Numbers: A Novel Prognostic Marker for Recurrence and Survival Following Liver Resection in Patients with Liver Metastases of Uveal Melanoma
Source: Cancers (Basel). 2024 Oct 7;16(19):3407. doi: 10.3390/cancers16193407 (PMC11475758; doi:10.3390/cancers16193407)
Supplement: Supplementary file 1 [file cancers-16-03407-s001.zip]

Archive with 6 entries (6 files):
- Figure S1 .tif
- Figure S2 .tif
- Figure S3.tif
- Figure S4 .tif
- Figure S5.tif
- Tables.pdf
